# Supplementary material for: Analysis of Purified Pancreatic Islet Beta and Alpha Cell Transcriptomes Reveals 11β-Hydroxysteroid Dehydrogenase (Hsd11b1) as a Novel Disallowed Gene
Source: Front Genet. 2017 Apr 10;8:41. doi: 10.3389/fgene.2017.00041 (PMC5385341; doi:10.3389/fgene.2017.00041)
Supplement: TABLE S1 — Selectively down-regulated beta cell gene module. [file Table_1.XLSX]

## Sheet: Sheet1
EnsemblID	geneSymbol	moduleColor	GS.beta	p.GS.beta
ENSMUSG00000019889	Ptprk	darkseagreen4	-0.829212	2.48216e-18
ENSMUSG00000019577	Pdk4	darkseagreen4	-0.816506	2.13682e-17
ENSMUSG00000045103	Dmd	darkseagreen4	-0.814578	2.91972e-17
ENSMUSG00000029669	Tspan12	darkseagreen4	-0.80105	2.3672e-16
ENSMUSG00000037709	Fam13a	darkseagreen4	-0.777327	6.47372e-15
ENSMUSG00000031520	Vegfc	darkseagreen4	-0.770265	1.60468e-14
ENSMUSG00000030157	Clec2d	darkseagreen4	-0.764957	3.10869e-14
ENSMUSG00000072949	Acot1	darkseagreen4	-0.759788	5.82206e-14
ENSMUSG00000028982	Slc25a33	darkseagreen4	-0.755394	9.80449e-14
ENSMUSG00000022091	Sorbs3	darkseagreen4	-0.75096	1.64086e-13
ENSMUSG00000039831	Arhgap29	darkseagreen4	-0.750815	1.66854e-13
ENSMUSG00000053110	Yap1	darkseagreen4	-0.748802	2.10011e-13
ENSMUSG00000032735	Ablim3	darkseagreen4	-0.748523	2.16786e-13
ENSMUSG00000047793	Sned1	darkseagreen4	-0.745702	2.98086e-13
ENSMUSG00000071226	Cecr2	darkseagreen4	-0.74561	3.01164e-13
ENSMUSG00000051910	Sox6	darkseagreen4	-0.745395	3.08523e-13
ENSMUSG00000031714	Gab1	darkseagreen4	-0.735949	8.6865e-13
ENSMUSG00000037621	Atoh8	darkseagreen4	-0.730507	1.54621e-12
ENSMUSG00000017144	Rnd3	darkseagreen4	-0.729892	1.64888e-12
ENSMUSG00000024778	Fas	darkseagreen4	-0.727628	2.08598e-12
ENSMUSG00000020102	Slc16a7	darkseagreen4	-0.716976	6.11751e-12
ENSMUSG00000015305	Sash1	darkseagreen4	-0.715729	6.91638e-12
ENSMUSG00000021846	Peli2	darkseagreen4	-0.703401	2.24943e-11
ENSMUSG00000032261	Sh3bgrl2	darkseagreen4	-0.700496	2.94446e-11
ENSMUSG00000027695	Pld1	darkseagreen4	-0.696505	4.24031e-11
ENSMUSG00000061171	Slc38a11	darkseagreen4	-0.692704	5.96806e-11
ENSMUSG00000002847	Pla1a	darkseagreen4	-0.690463	7.28317e-11
ENSMUSG00000038370	Pcp4l1	darkseagreen4	-0.682997	1.39612e-10
ENSMUSG00000028019	Pdgfc	darkseagreen4	-0.678285	2.08466e-10
ENSMUSG00000030934	Oat	darkseagreen4	-0.676152	2.49332e-10
ENSMUSG00000022280	Rnf19a	darkseagreen4	-0.672388	3.4078e-10
ENSMUSG00000025089	Gfra1	darkseagreen4	-0.67102	3.81314e-10
ENSMUSG00000041540	Sox5	darkseagreen4	-0.6679	4.9168e-10
ENSMUSG00000029802	Abcg2	darkseagreen4	-0.659734	9.42999e-10
ENSMUSG00000087594	BC039771	darkseagreen4	-0.649755	2.03488e-09
ENSMUSG00000024197	Plin3	darkseagreen4	-0.640517	4.04554e-09
ENSMUSG00000020173	Cobl	darkseagreen4	-0.631648	7.66055e-09
ENSMUSG00000040249	Lrp1	darkseagreen4	-0.631319	7.84086e-09
ENSMUSG00000052539	Magi3	darkseagreen4	-0.6309	8.07675e-09
ENSMUSG00000025059	Gyk	darkseagreen4	-0.612414	2.85943e-08
ENSMUSG00000074623	Gm826	darkseagreen4	-0.61107	3.12472e-08
ENSMUSG00000097243	NA	darkseagreen4	-0.544918	1.55239e-06
ENSMUSG00000020961	Ston2	darkseagreen4	-0.489837	2.23931e-05
ENSMUSG00000027796	Smad9	darkseagreen4	-0.47716	3.88703e-05
ENSMUSG00000085558	NA	darkseagreen4	-0.455355	9.55328e-05
ENSMUSG00000002732	Fkbp7	darkseagreen4	-0.448507	0.000125158
ENSMUSG00000021747	4930452B06Rik	darkseagreen4	-0.391085	0.000975243
ENSMUSG00000032870	Smap2	darkseagreen4	0.475904	4.1006e-05
ENSMUSG00000029475	Kdm2b	darkseagreen4	0.47749	3.83273e-05
ENSMUSG00000098687	Mir7k	darkseagreen4	0.668894	4.53587e-10
